# Supplementary material for: Asian Admixture in European Echinococcus multilocularis Populations: New Data From Poland Comparing EmsB Microsatellite Analyses and Mitochondrial Sequencing
Source: Front Vet Sci. 2021 Jan 15;7:620722. doi: 10.3389/fvets.2020.620722 (PMC7843918; doi:10.3389/fvets.2020.620722)
Supplement: Supplementary file 1 [file Table_1.XLSX]

## Sheet: Sheet1
ID sample (fox_worm)	Geographical localization		Publications references of the results
	Provinces*	Districts	EmsB profiles	Cox1 haplotypes
1.2	PK	Strzyżowski	Umhang et al. 2017, this study	this study
1.4	PK	Strzyżowski	Umhang et al. 2017, this study	NA
1.5	PK	Strzyżowski	Umhang et al. 2017, this study	NA
1.6	PK	Strzyżowski	Umhang et al. 2017, this study	NA
11.4	ZP	Pyrzycki	Umhang et al. 2017, this study	NA
12.1	LB	Międzyrzecki	Umhang et al. 2017, this study	Karamon et al. 2017
12.2	LB	Międzyrzecki	Umhang et al. 2017, this study	NA
12.3	LB	Międzyrzecki	Umhang et al. 2017, this study	NA
12.4	LB	Międzyrzecki	Umhang et al. 2017, this study	NA
12.5	LB	Międzyrzecki	Umhang et al. 2017, this study	NA
13.1	LB	Sulęciński	this study	Karamon et al. 2017
13.2	LB	Sulęciński	Umhang et al. 2017, this study	this study
13.4	LB	Sulęciński	Umhang et al. 2017, this study	this study
14.1	LB	Swiebodziński	Umhang et al. 2017, this study	Karamon et al. 2017
14.2	LB	Swiebodziński	Umhang et al. 2017, this study	NA
14.3	LB	Swiebodziński	Umhang et al. 2017, this study	NA
14.4	LB	Swiebodziński	Umhang et al. 2017, this study	NA
14.5	LB	Swiebodziński	Umhang et al. 2017, this study	NA
15.1	PK	Strzyżowski	Umhang et al. 2017, this study	Karamon et al. 2017
15.2	PK	Strzyżowski	Umhang et al. 2017, this study	NA
15.3	PK	Strzyżowski	Umhang et al. 2017, this study	NA
15.4	PK	Strzyżowski	Umhang et al. 2017, this study	NA
15.5	PK	Strzyżowski	Umhang et al. 2017, this study	NA
16.1	MP	Tarnowski	Umhang et al. 2017, this study	Karamon et al. 2017
16.2	MP	Tarnowski	Umhang et al. 2017, this study	NA
16.3	MP	Tarnowski	Umhang et al. 2017, this study	NA
16.4	MP	Tarnowski	Umhang et al. 2017, this study	NA
16.5	MP	Tarnowski	Umhang et al. 2017, this study	NA
17.2	MP	Limanowski	Umhang et al. 2017, this study	NA
17.5	MP	Limanowski	Umhang et al. 2017, this study	NA
18.1	PK	Jasielski	Umhang et al. 2017, this study	Karamon et al. 2017
18.2	PK	Jasielski	Umhang et al. 2017, this study	NA
18.3	PK	Jasielski	Umhang et al. 2017, this study	NA
18.5	PK	Jasielski	Umhang et al. 2017, this study	NA
2.5	SW	Kazimierski	Umhang et al. 2017, this study	NA
20.1	MP	Chrzanowski	Umhang et al. 2017, this study	Karamon et al. 2017
20.2	MP	chrzanowski	Umhang et al. 2017, this study	NA
20.3	MP	chrzanowski	Umhang et al. 2017, this study	NA
21.1	SL	Będziński	Umhang et al. 2017, this study	Karamon et al. 2017
21.2	SL	Będziński	Umhang et al. 2017, this study	NA
21.3	SL	Będziński	Umhang et al. 2017, this study	NA
21.4	SL	Będziński	Umhang et al. 2017, this study	NA
21.5	SL	Będziński	Umhang et al. 2017, this study	NA
22.3	MP	Nowomiejski	Umhang et al. 2017, this study	NA
22.4	MP	Nowomiejski	Umhang et al. 2017, this study	NA
22.5	MP	Nowomiejski	Umhang et al. 2017, this study	NA
23.1	SW	Kielecki	Umhang et al. 2017, this study	Karamon et al. 2017
23.4	SW	Kielecki	Umhang et al. 2017, this study	NA
24.1	SW	Konecki	Umhang et al. 2017, this study	Karamon et al. 2017
24.4	SW	Konecki	Umhang et al. 2017, this study	NA
25.1	SW	Jedrzejowski	Umhang et al. 2017, this study	Karamon et al. 2017
25.2	SW	Jedrzejowski	Umhang et al. 2017, this study	NA
25.3	SW	Jedrzejowski	Umhang et al. 2017, this study	NA
25.4	SW	Jedrzejowski	Umhang et al. 2017, this study	NA
26.2	SW	Sandomierski	Umhang et al. 2017, this study	NA
26.3	SW	Sandomierski	Umhang et al. 2017, this study	NA
26.4	SW	Sandomierski	Umhang et al. 2017, this study	NA
26.5	SW	Sandomierski	Umhang et al. 2017, this study	NA
27.4	PK	Sanocki	Umhang et al. 2017, this study	NA
28.1	SW	Buski	Umhang et al. 2017, this study	Karamon et al. 2017
28.2	SW	Buski	Umhang et al. 2017, this study	NA
28.3	SW	Buski	Umhang et al. 2017, this study	NA
28.4	SW	Buski	Umhang et al. 2017, this study	NA
28.5	SW	Buski	Umhang et al. 2017, this study	NA
29.1	PK	Przemyski	Umhang et al. 2017, this study	Karamon et al. 2017
3.1	WM	Ostródzki	Umhang et al. 2017, this study	Karamon et al. 2017
3.2	WM	Ostródzki	Umhang et al. 2017, this study	this study
3.3	WM	Ostródzki	Umhang et al. 2017, this study	this study
3.4	WM	Ostródzki	Umhang et al. 2017, this study	this study
3.5	WM	Ostródzki	Umhang et al. 2017, this study	this study
30.1	PM	chrzanowski	Umhang et al. 2017, this study	Karamon et al. 2017
30.2	PM	chrzanowski	Umhang et al. 2017, this study	NA
30.3	PM	chrzanowski	Umhang et al. 2017, this study	NA
30.4	PM	chrzanowski	Umhang et al. 2017, this study	NA
30.5	PM	chrzanowski	Umhang et al. 2017, this study	NA
32.4	SL	Zywiecki	Umhang et al. 2017, this study	NA
32.5	SL	Zywiecki	Umhang et al. 2017, this study	NA
33.1	SL	Tyski	Umhang et al. 2017, this study	Karamon et al. 2017
33.2	SL	Tyski	Umhang et al. 2017, this study	NA
33.3	SL	Tyski	Umhang et al. 2017, this study	NA
33.4	SL	Tyski	Umhang et al. 2017, this study	NA
33.5	SL	Tyski	Umhang et al. 2017, this study	NA
34.3	SL	Zawierciański	Umhang et al. 2017, this study	NA
34.4	SL	Zawierciański	Umhang et al. 2017, this study	NA
34.5	SL	Zawierciański	Umhang et al. 2017, this study	NA
35.1	SL	Wodzisławski	Umhang et al. 2017, this study	Karamon et al. 2017
35.2	SL	Wodzisławski	Umhang et al. 2017, this study	NA
35.3	SL	Wodzisławski	Umhang et al. 2017, this study	NA
35.4	SL	Wodzisławski	Umhang et al. 2017, this study	NA
35.5	SL	Wodzisławski	Umhang et al. 2017, this study	NA
36.1	SL	Bielski	Umhang et al. 2017, this study	Karamon et al. 2017
36.2	SL	Bielski	Umhang et al. 2017, this study	NA
36.3	SL	Bielski	Umhang et al. 2017, this study	NA
38.5	WM	Olsztyński	Umhang et al. 2017, this study	NA
39.1	WM	Lidzbardzki	Umhang et al. 2017, this study	Karamon et al. 2017
39.2	WM	Lidzbardzki	Umhang et al. 2017, this study	NA
39.3	WM	Lidzbardzki	Umhang et al. 2017, this study	NA
39.4	WM	Lidzbardzki	Umhang et al. 2017, this study	NA
39.5	WM	Lidzbardzki	Umhang et al. 2017, this study	NA
4.1	WM	Ełcki	Umhang et al. 2017, this study	Karamon et al. 2017
40.1	WM	Działdowski	Umhang et al. 2017, this study	Karamon et al. 2017
40.2	WM	Działdowski	Umhang et al. 2017, this study	NA
40.3	WM	Działdowski	Umhang et al. 2017, this study	NA
40.4	WM	Działdowski	Umhang et al. 2017, this study	NA
41.1	WM	Mrągowski	Umhang et al. 2017, this study	Karamon et al. 2017
42.4	WM	Bartoszycki	Umhang et al. 2017, this study	NA
42.5	WM	Bartoszycki	Umhang et al. 2017, this study	NA
43.2	WM	Nidzicki	Umhang et al. 2017, this study	NA
43.3	WM	Nidzicki	Umhang et al. 2017, this study	NA
43.5	WM	Nidzicki	Umhang et al. 2017, this study	NA
44.1	WM	Kętrzyński	Umhang et al. 2017, this study	Karamon et al. 2017
44.4	WM	Kętrzyński	Umhang et al. 2017, this study	NA
44.5	WM	Kętrzyński	Umhang et al. 2017, this study	NA
45.1	WM	Olecki	Umhang et al. 2017, this study	Karamon et al. 2017
45.2	WM	Olecki	Umhang et al. 2017, this study	NA
46.2	WM	Giżycki	Umhang et al. 2017, this study	NA
46.3	WM	Giżycki	Umhang et al. 2017, this study	NA
46.4	WM	Giżycki	Umhang et al. 2017, this study	NA
46.5	WM	Giżycki	Umhang et al. 2017, this study	NA
47.1	WM	Nowomiejski	Umhang et al. 2017, this study	Karamon et al. 2017
47.2	WM	Nowomiejski	Umhang et al. 2017, this study	NA
47.3	WM	Nowomiejski	Umhang et al. 2017, this study	NA
47.4	WM	Nowomiejski	Umhang et al. 2017, this study	NA
47.5	WM	Nowomiejski	Umhang et al. 2017, this study	NA
48.1	WM	Piski	Umhang et al. 2017, this study	Karamon et al. 2017
48.2	WM	Piski	Umhang et al. 2017, this study	NA
49.1	WM	Węgorzewski	Umhang et al. 2017, this study	Karamon et al. 2017
49.2	WM	Węgorzewski	Umhang et al. 2017, this study	NA
49.3	WM	Węgorzewski	Umhang et al. 2017, this study	NA
49.5	WM	Węgorzewski	Umhang et al. 2017, this study	NA
50.1	PD	Wysokomazowiecki	Umhang et al. 2017, this study	Karamon et al. 2017
50.2	PD	Wysokomazowiecki	Umhang et al. 2017, this study	NA
50.3	PD	Wysokomazowiecki	Umhang et al. 2017, this study	NA
50.4	PD	Wysokomazowiecki	Umhang et al. 2017, this study	NA
50.5	PD	Wysokomazowiecki	Umhang et al. 2017, this study	NA
51.1	PD	Koleński	Umhang et al. 2017, this study	Karamon et al. 2017
51.2	PD	Koleński	Umhang et al. 2017, this study	NA
51.3	PD	Koleński	Umhang et al. 2017, this study	NA
51.4	PD	Koleński	Umhang et al. 2017, this study	NA
51.5	PD	Koleński	Umhang et al. 2017, this study	NA
52.1	PD	Zambrowski	Umhang et al. 2017, this study	Karamon et al. 2017
52.2	PD	Zambrowski	Umhang et al. 2017, this study	NA
52.3	PD	Zambrowski	Umhang et al. 2017, this study	NA
52.4	PD	Zambrowski	Umhang et al. 2017, this study	NA
52.5	PD	Zambrowski	Umhang et al. 2017, this study	NA
53.1	PD	Sejnański	Umhang et al. 2017, this study	Karamon et al. 2017
53.2	PD	Sejnański	Umhang et al. 2017, this study	NA
53.3	PD	Sejnański	Umhang et al. 2017, this study	NA
54.1	PD	Białostocki	Umhang et al. 2017, this study	Karamon et al. 2017
54.2	PD	Białostocki	Umhang et al. 2017, this study	NA
54.4	PD	Białostocki	Umhang et al. 2017, this study	NA
54.5	PD	Białostocki	Umhang et al. 2017, this study	NA
55.2	LU	Biłgorajski	Umhang et al. 2017, this study	NA
55.5	LU	Biłgorajski	Umhang et al. 2017, this study	NA
56.1	LU	Janowski	Umhang et al. 2017, this study	Karamon et al. 2017
56.2	LU	Janowski	Umhang et al. 2017, this study	NA
56.3	LU	Janowski	Umhang et al. 2017, this study	NA
56.4	LU	Janowski	Umhang et al. 2017, this study	NA
56.5	LU	Janowski	Umhang et al. 2017, this study	NA
57.1	LU	Chełmski	Umhang et al. 2017, this study	Karamon et al. 2017
57.2	LU	Chełmski	Umhang et al. 2017, this study	NA
57.3	LU	Chełmski	Umhang et al. 2017, this study	NA
57.4	LU	Chełmski	Umhang et al. 2017, this study	NA
57.5	LU	Chełmski	Umhang et al. 2017, this study	NA
58.1	LU	Janowski	Umhang et al. 2017, this study	Karamon et al. 2017
58.2	LU	Janowski	Umhang et al. 2017, this study	NA
58.3	LU	Janowski	Umhang et al. 2017, this study	NA
58.4	LU	Janowski	Umhang et al. 2017, this study	NA
58.5	LU	Janowski	Umhang et al. 2017, this study	NA
59.1	LU	Krasnicki	Umhang et al. 2017, this study	Karamon et al. 2017
59.2	LU	Krasnicki	Umhang et al. 2017, this study	NA
59.4	LU	Krasnicki	Umhang et al. 2017, this study	NA
59.5	LU	Krasnicki	Umhang et al. 2017, this study	NA
6.3	PM	Wejherowski	Umhang et al. 2017, this study	NA
6.4	PM	Wejherowski	Umhang et al. 2017, this study	NA
6.5	PM	Wejherowski	Umhang et al. 2017, this study	NA
60.2	LU	Krasnystawski	Umhang et al. 2017, this study	NA
60.4	LU	Krasnystawski	Umhang et al. 2017, this study	NA
60.5	LU	Krasnystawski	Umhang et al. 2017, this study	NA
61.2	WM	Szczycieński	Umhang et al. 2017, this study	NA
61.4	WM	Szczycieński	Umhang et al. 2017, this study	NA
61.5	WM	Szczycieński	Umhang et al. 2017, this study	NA
62.1	PD	Hojnowski	Umhang et al. 2017, this study	Karamon et al. 2017
62.2	PD	Hojnowski	Umhang et al. 2017, this study	NA
62.4	PD	Hojnowski	Umhang et al. 2017, this study	NA
62.5	PD	Hojnowski	Umhang et al. 2017, this study	NA
64.1	PD	Siemiatycki	Umhang et al. 2017, this study	Karamon et al. 2017
64.3	PD	Siemiatycki	Umhang et al. 2017, this study	NA
64.4	PD	Siemiatycki	Umhang et al. 2017, this study	NA
64.5	PD	Siemiatycki	Umhang et al. 2017, this study	NA
65.1	PD	Lomżyński	Umhang et al. 2017, this study	Karamon et al. 2017
65.5	PD	Lomżyński	Umhang et al. 2017, this study	NA
66.1	PD	Grajewski	Umhang et al. 2017, this study	Karamon et al. 2017
66.2	PD	Grajewski	Umhang et al. 2017, this study	this study
66.4	PD	Grajewski	Umhang et al. 2017, this study	this study
66.5	PD	Grajewski	Umhang et al. 2017, this study	this study
67.1	KP	Lipnowski	Umhang et al. 2017, this study	Karamon et al. 2017
67.3	KP	Lipnowski	Umhang et al. 2017, this study	NA
67.5	KP	Lipnowski	Umhang et al. 2017, this study	NA
68.1	KP	Tucholski	Umhang et al. 2017, this study	Karamon et al. 2017
68.2	KP	Tucholski	Umhang et al. 2017, this study	NA
68.3	KP	Tucholski	Umhang et al. 2017, this study	NA
68.4	KP	Tucholski	Umhang et al. 2017, this study	NA
68.5	KP	Tucholski	Umhang et al. 2017, this study	NA
69.1	MZ	Makowski	Umhang et al. 2017, this study	Karamon et al. 2017
7.1	ZP	Goleniowski	Umhang et al. 2017, this study	Karamon et al. 2017
7.2	ZP	Goleniowski	Umhang et al. 2017, this study	NA
7.3	ZP	Goleniowski	Umhang et al. 2017, this study	NA
7.4	ZP	Goleniowski	Umhang et al. 2017, this study	NA
7.5	ZP	Goleniowski	Umhang et al. 2017, this study	NA
70.2	MZ	Płocki	Umhang et al. 2017, this study	NA
70.3	MZ	Płocki	Umhang et al. 2017, this study	NA
70.4	MZ	Płocki	Umhang et al. 2017, this study	NA
70.5	MZ	Płocki	Umhang et al. 2017, this study	NA
71.1	MZ	Pułtuski	Umhang et al. 2017, this study	Karamon et al. 2017
71.2	MZ	Pułtuski	Umhang et al. 2017, this study	NA
73.2	MZ	Płoński	Umhang et al. 2017, this study	NA
74.1	MZ	Grójecki	Umhang et al. 2017, this study	Karamon et al. 2017
75.1	MZ	Sochaczewski	Umhang et al. 2017, this study	Karamon et al. 2017
75.2	MZ	Sochaczewski	Umhang et al. 2017, this study	NA
75.3	MZ	Sochaczewski	Umhang et al. 2017, this study	NA
75.4	MZ	Sochaczewski	Umhang et al. 2017, this study	NA
75.5	MZ	Sochaczewski	Umhang et al. 2017, this study	NA
76.1	KP	Rypiński	this study	Karamon et al. 2017
76.2	KP	Rypiński	Umhang et al. 2017, this study	this study
76.4	KP	Rypiński	Umhang et al. 2017, this study	this study
77.1	MZ	Przasnyski	Umhang et al. 2017, this study	Karamon et al. 2017
77.2	MZ	Przasnyski	Umhang et al. 2017, this study	NA
77.3	MZ	Przasnyski	Umhang et al. 2017, this study	NA
77.4	MZ	Przasnyski	Umhang et al. 2017, this study	NA
77.5	MZ	Przasnyski	Umhang et al. 2017, this study	NA
78.1	MZ	Warszawski wsch.	Umhang et al. 2017, this study	Karamon et al. 2017
78.2	MZ	Warszawski wsch.	Umhang et al. 2017, this study	NA
78.3	MZ	Warszawski wsch.	Umhang et al. 2017, this study	NA
78.4	MZ	Warszawski wsch.	Umhang et al. 2017, this study	NA
78.5	MZ	Warszawski wsch.	Umhang et al. 2017, this study	NA
79.1	MZ	Zuromiński	Umhang et al. 2017, this study	Karamon et al. 2017
79.3	MZ	Zuromiński	Umhang et al. 2017, this study	NA
79.4	MZ	Zuromiński	Umhang et al. 2017, this study	NA
79.5	MZ	Zuromiński	Umhang et al. 2017, this study	NA
8	LB	Sulęciński	Umhang et al. 2017, this study	NA
80.1	MZ	Szydłowiecki	Umhang et al. 2017, this study	Karamon et al. 2017
80.2	MZ	Szydłowiecki	Umhang et al. 2017, this study	this study
80.3	MZ	Szydłowiecki	Umhang et al. 2017, this study	this study
80.4	MZ	Szydłowiecki	Umhang et al. 2017, this study	this study
80.5	MZ	Szydłowiecki	Umhang et al. 2017, this study	NA
81.1	WP	Chodzieski	Umhang et al. 2017, this study	Karamon et al. 2017
81.2	WP	Chodzieski	Umhang et al. 2017, this study	NA
81.3	WP	Chodzieski	Umhang et al. 2017, this study	NA
81.4	WP	Chodzieski	Umhang et al. 2017, this study	NA
81.5	WP	Chodzieski	Umhang et al. 2017, this study	NA
82.4	WP	Koniński	Umhang et al. 2017, this study	NA
82.5	WP	Koniński	Umhang et al. 2017, this study	NA
83.1	LU	Lęczyński	Umhang et al. 2017, this study	Karamon et al. 2017
83.2	LU	Lęczyński	Umhang et al. 2017, this study	NA
83.3	LU	Lęczyński	Umhang et al. 2017, this study	NA
83.4	LU	Lęczyński	Umhang et al. 2017, this study	NA
83.5	LU	Lęczyński	Umhang et al. 2017, this study	NA
84.1	LD	Lódzki	Umhang et al. 2017, this study	Karamon et al. 2017
84.2	LD	Lódzki	Umhang et al. 2017, this study	NA
84.3	LD	Lódzki	Umhang et al. 2017, this study	NA
84.5	LD	Lódzki	Umhang et al. 2017, this study	NA
85.1	LD	Lódzki	Umhang et al. 2017, this study	Karamon et al. 2017
85.2	LD	Lódzki	Umhang et al. 2017, this study	NA
85.3	LD	Lódzki	Umhang et al. 2017, this study	NA
85.4	LD	Lódzki	Umhang et al. 2017, this study	NA
85.5	LD	Lódzki	Umhang et al. 2017, this study	NA
86.1	LD	Pabianicki	Umhang et al. 2017, this study	Karamon et al. 2017
86.2	LD	Pabianicki	Umhang et al. 2017, this study	NA
89.1	LD	Radomszczański	Umhang et al. 2017, this study	Karamon et al. 2017
89.4	LD	Radomszczański	Umhang et al. 2017, this study	NA
90.1	DS.	Strzeliński	Umhang et al. 2017, this study	Karamon et al. 2017
90.2	DS.	Strzeliński	Umhang et al. 2017, this study	NA
90.3	DS.	Strzeliński	Umhang et al. 2017, this study	NA
90.4	DS.	Strzeliński	Umhang et al. 2017, this study	NA
90.5	DS.	Strzeliński	Umhang et al. 2017, this study	NA
91.1	PK	Krośnieński	Umhang et al. 2017, this study	Karamon et al. 2017
91.2	PK	Krośnieński	Umhang et al. 2017, this study	NA
91.3	PK	Krośnieński	Umhang et al. 2017, this study	NA
91.4	PK	Krośnieński	Umhang et al. 2017, this study	NA
91.5	PK	Krośnieński	Umhang et al. 2017, this study	NA
92.1	PK	Brzozowski	Umhang et al. 2017, this study	Karamon et al. 2017
92.3	PK	Brzozowski	Umhang et al. 2017, this study	NA
94.1	PK	Ropczycko	Umhang et al. 2017, this study	Karamon et al. 2017
94.4	PK	Ropczycko	Umhang et al. 2017, this study	NA
94.5	PK	Ropczycko	Umhang et al. 2017, this study	NA
95.2	PK	Leski	Umhang et al. 2017, this study	NA
95.5	PK	Leski	Umhang et al. 2017, this study	NA
96.1	PK	Jasielski	Umhang et al. 2017, this study	Karamon et al. 2017
96.2	PK	Jasielski	Umhang et al. 2017, this study	NA
96.3	PK	Jasielski	Umhang et al. 2017, this study	NA
96.4	PK	Jasielski	Umhang et al. 2017, this study	NA
96.5	PK	Jasielski	Umhang et al. 2017, this study	NA
97.1	PK	Leski	Umhang et al. 2017, this study	Karamon et al. 2017
97.2	PK	Leski	Umhang et al. 2017, this study	NA
97.3	PK	Leski	Umhang et al. 2017, this study	NA
97.4	PK	Leski	Umhang et al. 2017, this study	NA
97.5	PK	Leski	Umhang et al. 2017, this study	NA
98.1	PK	Sanocki	Umhang et al. 2017, this study	Karamon et al. 2017
98.2	PK	Sanocki	Umhang et al. 2017, this study	NA
98.3	PK	Sanocki	Umhang et al. 2017, this study	NA
98.4	PK	Sanocki	Umhang et al. 2017, this study	NA
98.5	PK	Sanocki	Umhang et al. 2017, this study	NA
10PL_345	WM	Mikołajki	Knapp et al. 2009, this study	NA
10PL_346	WM	Mikołajki	Knapp et al. 2009, this study	NA
10PL_347	WM	Mikołajki	Knapp et al. 2009, this study	NA
10PL_348	WM	Mikołajki	Knapp et al. 2009, this study	NA
10PL_349	WM	Mikołajki	Knapp et al. 2009, this study	NA
11PL_350	PK	Krosno	Knapp et al. 2009, this study	NA
11PL_351	PK	Krosno	Knapp et al. 2009, this study	NA
11PL_352	PK	Krosno	Knapp et al. 2009, this study	NA
11PL_353	PK	Krosno	Knapp et al. 2009, this study	NA
11PL_354	PK	Krosno	Knapp et al. 2009, this study	NA
12PL_355	PK	Krosno	Knapp et al. 2009, this study	NA
12PL_356	PK	Krosno	Knapp et al. 2009, this study	NA
12PL_357	PK	Krosno	Knapp et al. 2009, this study	NA
12PL_358	PK	Krosno	Knapp et al. 2009, this study	NA
12PL_359	PK	Krosno	Knapp et al. 2009, this study	NA
13PL_361	PK	Krosno	Knapp et al. 2009, this study	NA
13PL_362	PK	Krosno	Knapp et al. 2009, this study	NA
13PL_363	PK	Krosno	Knapp et al. 2009, this study	NA
13PL_364	PK	Krosno	Knapp et al. 2009, this study	NA
14PL_365	PK	Sanok	Knapp et al. 2009, this study	NA
14PL_366	PK	Sanok	Knapp et al. 2009, this study	NA
14PL_367	PK	Sanok	Knapp et al. 2009, this study	NA
14PL_368	PK	Sanok	Knapp et al. 2009, this study	NA
14PL_369	PK	Sanok	Knapp et al. 2009, this study	NA
15PL_370	PK	Sanok	Knapp et al. 2009, this study	NA
15PL_371	PK	Sanok	Knapp et al. 2009, this study	NA
15PL_372	PK	Sanok	Knapp et al. 2009, this study	NA
15PL_373	PK	Sanok	Knapp et al. 2009, this study	NA
15PL_374	PK	Sanok	Knapp et al. 2009, this study	NA
16PL_375	PK	Sanok	Knapp et al. 2009, this study	NA
16PL_376	PK	Sanok	Knapp et al. 2009, this study	NA
16PL_377	PK	Sanok	Knapp et al. 2009, this study	NA
16PL_378	PK	Sanok	Knapp et al. 2009, this study	NA
16PL_379	PK	Sanok	Knapp et al. 2009, this study	NA
17PL_380	PK	Bieszczady	Knapp et al. 2009, this study	NA
17PL_381	PK	Bieszczady	Knapp et al. 2009, this study	NA
17PL_382	PK	Bieszczady	Knapp et al. 2009, this study	NA
17PL_383	PK	Bieszczady	Knapp et al. 2009, this study	NA
17PL_384	PK	Bieszczady	Knapp et al. 2009, this study	NA
18PL_385	PK	Sanok	Knapp et al. 2009, this study	NA
18PL_386	PK	Sanok	Knapp et al. 2009, this study	NA
18PL_387	PK	Sanok	Knapp et al. 2009, this study	NA
18PL_388	PK	Sanok	Knapp et al. 2009, this study	NA
18PL_389	PK	Sanok	Knapp et al. 2009, this study	NA
19PL_390	PK	Krosno	Knapp et al. 2009, this study	NA
19PL_391	PK	Krosno	Knapp et al. 2009, this study	NA
19PL_392	PK	Krosno	Knapp et al. 2009, this study	NA
19PL_393	PK	Krosno	Knapp et al. 2009, this study	NA
19PL_394	PK	Krosno	Knapp et al. 2009, this study	NA
1PL_305	PK	Puck	Knapp et al. 2009, this study	this study
1PL_306	PK	Puck	Knapp et al. 2009, this study	this study
1PL_307	PK	Puck	Knapp et al. 2009, this study	NA
1PL_308	PK	Puck	Knapp et al. 2009, this study	this study
1PL_309	PK	Puck	Knapp et al. 2009, this study	this study
20PL_395	PK	Frysztak	Knapp et al. 2009, this study	NA
20PL_396	PK	Frysztak	Knapp et al. 2009, this study	NA
20PL_398	PK	Frysztak	Knapp et al. 2009, this study	NA
20PL_399	PK	Frysztak	Knapp et al. 2009, this study	NA
2PL_300	PK	Gdansk	Knapp et al. 2009, this study	NA
2PL_301	PK	Gdansk	Knapp et al. 2009, this study	NA
2PL_302	PK	Gdansk	Knapp et al. 2009, this study	NA
2PL_303	PK	Gdansk	Knapp et al. 2009, this study	NA
2PL_304	PK	Gdansk	Knapp et al. 2009, this study	NA
3PL_310	PM	Kartuzy	Knapp et al. 2009, this study	NA
3PL_311	PM	Kartuzy	Knapp et al. 2009, this study	NA
3PL_312	PM	Kartuzy	Knapp et al. 2009, this study	NA
3PL_313	PM	Kartuzy	Knapp et al. 2009, this study	NA
3PL_314	PM	Kartuzy	Knapp et al. 2009, this study	NA
4PL_316	PM	Miastko	Knapp et al. 2009, this study	NA
4PL_317	PM	Miastko	Knapp et al. 2009, this study	NA
4PL_318	PM	Miastko	Knapp et al. 2009, this study	NA
4PL_319	PM	Miastko	Knapp et al. 2009, this study	NA
5PL_321	PM	Nowy	Knapp et al. 2009, this study	NA
5PL_323	PM	Nowy	Knapp et al. 2009, this study	NA
5PL_324	PM	Nowy	Knapp et al. 2009, this study	NA
6PL_325	PM	Kwidzyn	Knapp et al. 2009, this study	NA
6PL_326	PM	Kwidzyn	Knapp et al. 2009, this study	NA
6PL_327	PM	Kwidzyn	Knapp et al. 2009, this study	NA
6PL_328	PM	Kwidzyn	Knapp et al. 2009, this study	NA
6PL_329	PM	Kwidzyn	Knapp et al. 2009, this study	NA
7PL_330	PM	Kwidzyn	Knapp et al. 2009, this study	NA
7PL_331	PM	Kwidzyn	Knapp et al. 2009, this study	NA
7PL_332	PM	Kwidzyn	Knapp et al. 2009, this study	NA
7PL_333	PM	Kwidzyn	Knapp et al. 2009, this study	NA
8PL_334	PM	Kwidzyn	Knapp et al. 2009, this study	NA
8PL_335	PM	Kwidzyn	Knapp et al. 2009, this study	NA
8PL_336	PM	Kwidzyn	Knapp et al. 2009, this study	NA
8PL_337	PM	Kwidzyn	Knapp et al. 2009, this study	NA
8PL_338	PM	Kwidzyn	Knapp et al. 2009, this study	NA
8PL_339	PM	Kwidzyn	Knapp et al. 2009, this study	NA
9PL_340	WM	Mikołajki	Knapp et al. 2009, this study	this study
9PL_341	WM	Mikołajki	Knapp et al. 2009, this study	NA
9PL_342	WM	Mikołajki	Knapp et al. 2009, this study	NA
9PL_344	WM	Mikołajki	Knapp et al. 2009, this study	NA
* Dolnośląskie (DS), Kujawsko-Pomorskie (KP), Lubuskie (LB), Łódzkie (LD), Małopolskie (MP), Mazowieckie (MZ), Opolskie (OP), Podlaskie (PD), Podkarpackie (PK), Pomorskie (PM), Śląskie (SL), Świętokrzyskie (SW), Warmińsko-Mazurskie (WM), Wielkopolskie (WP), Zachodniopomorskie (ZP).
NA: not available
